# Supplementary material for: Photocatalytic Degradation of Rhodamine B Using 1D CuO/TiO2 Nanofibers Synthesized via the Electrospinning Method
Source: Materials (Basel). 2025 Sep 11;18(18):4252. doi: 10.3390/ma18184252 (PMC12471999; doi:10.3390/ma18184252)
Supplement: Supplementary file 1 [file materials-18-04252-s001.zip]

Archive with 1 entries (1 files):
- materials-3846388-supplementary.pdf
